# Supplementary material for: Unrevealing the multitargeted potency of 3-1-BCMIYPPA against lung cancer structural maintenance and suppression proteins through pharmacokinetics, QM-DFT, and multiscale MD simulation studies
Source: PLoS One. 2024 Jun 21;19(6):e0303784. doi: 10.1371/journal.pone.0303784 (PMC11192378; doi:10.1371/journal.pone.0303784)
Supplement: S1 File — (XLSX) [file pone.0303784.s001.xlsx]

## Sheet: Sheet1
SNo	PDB ID	Docking Score	MMGBSA dG Bind	ligand efficiency sa	ligand efficiency ln	Evdw	Ecoul
1	1AQ1	-8.242	-43.56	-2.253	-9.975	-43.452	-10.225
2	1AB2	-6.274	-28.2	-1.458	-6.456	-28.428	-14.021
3	1IVO	-7.129	-44.29	-2.291	-10.142	-31.11	-13.512
4	1K3A	-6.847	-31.55	-1.632	-7.224	-34.258	-10.581

## Sheet: Sheet2
Descriptor	Standard Values	3-1BCMIYPPA	Descriptor	Standard Values	3-1BCMIYPPA
Type	N/A	Small	HumanOralAbsorption	N/A	1
#acid	0 – 1	2	IP(eV)	7.9 – 10.5	8.031
#amide	0 – 1	1	Jm	N/A	0.014
#amidine	0	0	mol MW	130.0 – 725.0	416.413
#amine	0 – 1	0	PercentHumanOralAbsorption	>80% is high, <25% is poor	45.275
#in34	N/A	0	PISA	0.0 – 450.0	252.499
#in56	N/A	15	PSA	7.0 – 200.0	128.095
#metab	1 – 8	5	QPlogBB	−3.0 – 1.2	-2.697
#NandO	2 – 15	7	QPlogHERG	concern below −5	-1.098
#noncon	N/A	0	QPlogKhsa	−1.5 – 1.5	-0.703
#nonHatm	N/A	29	QPlogKp	−8.0 – −1.0	-4.103
#ringatoms	N/A	15	QPlogPC16	4.0 – 18.0	14.715
#rotor	0 – 15	11	QPlogPo/w	−2.0 – 6.5	2.523
#rtvFG	0 – 2	0	QPlogPoct	8.0 – 35.0	24.13
#stars	0 – 5	0	QPlogPw	4.0 – 45.0	18.956
accptHB	2.0 – 20.0	8.25	QPlogS	−6.5 – 0.5	-3.356
ACxDN^.5/SA	0.0 – 0.05	0.0228233	QPPCaco	<25 poor, >500 great	1.58
CIQPlogS	−6.5 – 0.5	-4.496	QPPMDCK	<25 poor, >500 great	1.55
CNS	−2 (inactive), +2 (active)	-2	QPpolrz	13.0 – 70.0	40.839
dip^2/V	0.0 – 0.13	0.0073203	RuleOfFive	maximum is 4	0
dipole	1.0 – 12.5	3.074	RuleOfThree	maximum is 3	1
donorHB	0.0 – 6.0	4	SAamideO	0.0 – 35.0	34.445
EA(eV)	−0.9 – 1.7	-0.03	SAfluorine	0.0 – 100.0	0
FISA	7.0 – 330.0	245.723	SASA	300.0 – 1000.0	722.945
FOSA	0.0 – 750.0	221.344	volume	500.0 – 2000.0	1290.48
glob	0.75 – 0.95	0.792917	WPSA	0.0 – 175.0	3.379

## Sheet: Sheet3
QM Method	DFT(b3lyp-d3)
QM Basis	6-31g**
Number of canonical orbitals	557
Gas Phase Energy	-1641.9
Solution Phase Energy	0
Final Energy	0
Solvation Energy (kcal/mol)	0
HOMO	-0.05377
LUMO	-0.00694
Polarizability	266.702
QM Dipole (debye)	37.3867
QM Dipole X (debye)	-35.0451
QM Dipole Y (debye)	-4.149
QM Dipole Z (debye)	12.3448
Lowest Frequency (cm-1)	25.961
Highest Frequency (cm-1)	3739.59
2nd Lowest Frequency (cm-1)	36.562
Num Negative Frequencies	0
Zero Point Energy (kcal/mol)	268.71
Entropy (cal/mol/K) 298.15K 1.00E+00atm	171.653
Enthalpy (kcal/mol) 298.15K 1.00E+00atm	17.2392
Free Energy (kcal/mol) 298.15K 1.00E+00atm	-33.9392
Internal Energy (kcal/mol) 298.15K 1.00E+00atm	16.6467
Heat Capacity (cal/mol/K) 298.15K 1.00E+00atm	105.347
ln(Q) 298.15K 1.00E+00atm	57.283
Total Internal Energy (au) 298.15K 1.00E+00atm	-1641.59
Total Enthalpy (au) 298.15K 1.00E+00atm	-1641.58
Total Free Energy (au) 298.15K 1.00E+00atm	-1641.67
ESP min, kcal/mol	-144.99
ESP max, kcal/mol	2.7
ESP mean, kcal/mol	-54.36
ESP pos mean, kcal/mol	1.38
ESP neg mean, kcal/mol	-54.49
ESP pos variance, (kcal/mol)**2	0.56
ESP neg variance, (kcal/mol)**2	1205.32
ESP total variance, (kcal/mol)**2	1205.87
ESP balance	0
ESP local polarity, kcal/mol	27.45
ALIE min, kcal/mol	67.81
ALIE max, kcal/mol	317.71
ALIE mean, kcal/mol	210.95
ALIE pos mean, kcal/mol	210.95
ALIE neg mean, kcal/mol	0
ALIE pos variance, (kcal/mol)**2	2846.7
ALIE neg variance, (kcal/mol)**2	0
ALIE total variance, (kcal/mol)**2	2846.7
ALIE balance	0
Avg Abs Dev from Mean ALIE, kcal/mol	41.5603
